# Supplementary material for: milR20 negatively regulates the development of fruit bodies in Pleurotus cornucopiae
Source: Front Microbiol. 2023 May 4;14:1177820. doi: 10.3389/fmicb.2023.1177820 (PMC10192896; doi:10.3389/fmicb.2023.1177820)
Supplement: Supplementary file 1 [file Table_1.XLSX]

## Sheet: Table S1
Table S3. Primers used in this study
Primer	Primer sequence (5'-3')	Function
milR20 -RT-loop	GTCGTATCCAGTGCAGGGTCCGAGGTATTCGCACTGGATACGACCAACTA	Primers for reverse transcription
milR20-QP-F	GCGCGTGCTGATGGTACTCT	qRT-PCR primers for detecting milR20 expression level
milR20-QP-R	AGTGCAGGGTCCGAGGTATT
g8971-QP-F	ATCAGACGCATATCTTCAGGC	qRT-PCR primers for detecting g8971 expression level
g8971-QP-R	CATTGAATTTGACCCTGTGCTG
pre-milR20-F	CTGTCACTAAGCTGTTGGTTAGTGC	Amplifying the precursor sequence of milR20
pre-milR20-R	ATTCGCTGATGGGATGCCTAC
、

## Sheet: Table S2
Table S1. Summary of the RNA-seq data of P. cornucopiae utilized in this study
Sample	Clean Reads	Mapped Reads	Uniq Mapped Reads	Multiple Map Reads
M-1	39997362	32,714,746 (81.79%)	32,371,276 (80.93%)	343,470 (0.86%)
M-2	43008388	34,468,012 (80.14%)	34,121,662 (79.34%)	346,350 (0.81%)
M-3	47563390	39,204,037 (82.42%)	38,779,245 (81.53%)	424,792 (0.89%)
P-1	44118910	36,044,528 (81.70%)	35,666,485 (80.84%)	378,043 (0.86%)
P-2	45651584	37,117,434 (81.31%)	36,738,114 (80.48%)	379,320 (0.83%)
P-3	51032816	41,883,324 (82.07%)	41,500,701 (81.32%)	382,623 (0.75%
C-1	46064934	37,823,943 (82.11%)	37,460,124 (81.32%)	363,819 (0.79%)
C-2	65355792	53,884,416 (82.45%)	53,311,533 (81.57%)	572,883 (0.88%)
C-3	45668680	37,498,119 (82.11%)	37,136,031 (81.32%)	362,088 (0.79%)
% means percent of reads compared with clean reads

## Sheet: Table S3
Table S2. Summary of the sRNA sequencing data of P. cornucopiae
Sample	Total reads	Clean reads	Annotated				Annotated/Clean reads	Unannotated	Unannotated/Clean reads
			rRNA	snoRNA	tRNA	Repbase
M-1	21292544	11217384	2394587	19826	48344	8044	0.220265	8746583	0.7797
M-2	22571626	11437928	3054300	14522	43566	7296	0.272749	8318244	0.7273
M-3	22520703	11473696	3383167	13298	37863	6884	0.299922	8032483	0.7
P-1	19523016	10504434	6322304	1446	14169	3626	0.603702	4162889	0.3964
P-2	19062113	10439119	5303655	1472	16369	4666	0.510212	5112957	0.4898
P-3	15736636	10337949	3591143	2105	27088	4865	0.350669	6712748	0.6493
C-1	18995608	10262067	5056010	1192	29619	7092	0.496383	5168154	0.5036
C-2	16260784	11065975	4864156	1377	52201	8095	0.445133	6140146	0.5549
C-3	23537293	10929047	5467207	1596	47078	8345	0.505463	5404821	0.4946

## Sheet: Table S4
Table S4. The list of identified milRNAs in P. cornucopiae
milRNA_ID	milRNA mature sequence	Precursor sequence of milRNA
milR1	uuacaugggaauggaggaaauu	caguuuccccuacccauuacuguguauugcugcugcacugucccauuuuaugagaugguguacaaaauacacauuacaugggaauggaggaaauuguagacaacucacccagcgcuggcuccggaaugaccaauuaucaauuacucgcuauauucauacacacaauuguaaaugucggguguccaauaugucuguauuacacagagcggcuacgggccacucccaagcauauuuguccagucaaacuugu
milR2	uccacggagaugccacca	gggacacaacgacguggagaucuccacggagaugccaccauuguaaugcguccgugagagagaucgcgucguugaaccguaagagagcucgcgucgcucccgcgaggguagagggccgacgaccuggccugggugagcuaguccgcagcuaacgggcuggugacccgagcaggggagggcgucgaggccucguacgacggggggcgcucgagcgcuuaacguagauggugacgguuggagaaaagaguau
milR3	acuucggacucgcucggacu	cuccuuuugcauccgagccgcgucuggugacucuggagucuuccacacuucggacacuucggacucgcucggacucguuucggacacuucggacuugcucagacucgucuauuguuagggcaacacuaauacacuauaaaagcguacgcggacccaacaagaauuggaguaaggaguaaagaguuugagaguuaagagaagaggguugagcacgaagacacugacucaggcacuaguacuagugguaguc
milR4	uuguggaaucuucucaug	ggaucggaaugguuggcgcuuguuguggaaucuucucaugcgguggcagcagaaggucaguacuuuacggcucugucaucagcgccgugugcuaauucugucuucuuucugcuucccugucguucucuuagguuccgcaagagccagcccguugaagcaucauagcccaucaaacuucuugaaagccaaagcgauccccgggugaugacacacucacgacccagauacccaauuuuaggccuaugcugau
milR5	aagcucucucggucuugcacgaau	agcaaaugcuuggugagguuaucuacaugagcauugcgaaguagguuuauuccccuucuguguguaccgcuggcacugauguaucgaccgaucauagcucucaccccgauuuggccggcaagaucacugguauguugcucgagauggacaacauggagcucuugcacuuguuggaaaccccggaugcaauggacgcuaaggucaacgaagcucucucggucuugcacgaauacgccaaggaugcuuaaau
milR6	acguaccugcucccucacaauggac	uaagaucaaaacugaucaaaucacguaccugcucccucacaauggacucguuuagaacuaaauauagaucaguacaugggcagucacgaaaggagggauaauauacgugaaaaaacucaucgguaaauccccaucauucaugaaucucagugggcggcggguagacuugccacagccaaaguucgugagguaaaugguuugcucugugccaggcaucaggccgauggcacaguucucgggcuugauguca
milR7	uauucaucgcaggaauuguucu	gggagauuuacgcccaaacccguauucaucgcaggaauuguucucuucaucccgauauucugcuuauuuccugugaugaauacccucgcaaggaguggcgcgcccgcuauuuaugucuggaucguccuggucauacaauuagggauguguguggucauggauaugucuuauuguaagaggaacauugccuccgcucugcagaccagaccuccugacccccugugcuuucagcuugcaucuucauguuuau
milR8	ugacuacggcuuguggacgu	cgaagacucguagaguacgaugacuacggcuuguggacguaggcaucacaagccguagucaucuggguuguaguagugguuggucaugaacuuggcuuuguaggcgucgaagagcgcuugaucaaacggcaccgcguacugcugggaguuagaggucgcaccauucugcccgugcucguucgcuuugccggagccgguggcacgagcuuggggguucguacgcccguccuugcuauucugcuuuugaccc
milR9	ucgggucgcaacuuguacg	gaccacuucucauuguccuacaccccuccauucccagcccagugccccuaguuguugcuccuuccccaagacucgcacgaugguaugugcgugagcgaagaauguguucuugaagaagcucgacuuuguugcaccguaccgcgcugggccucacuguuuccgaccucagaauccuagcuguggcgguccagguuacgauccgagaccacucgggucgcaacuuguacgccacaucgaaagcccgagagug
milR10	ucgcagggucccguguuca	gguuauagcaugcgauugcagaucgcagggucccguguucaaaucacggcugggucuguuuuugcucccguccuuugauccuugguauccucucccccgcucgcguugaauguggugaaccugcggcucaugcgacggauccacggccagacuuuucuagugaguuuuugaacuuacacuucguacauaguacuguuuucaugcuagguccgguguuuugcuaauacucacugcggcuguuccucugucg
milR11	uucuaaauguucuaccguugg	acauuaucggugugguguuuccuacuuuuccucgagucgacgcuagagcccgaggacccguuugacgaagcuguggagucggcgggacuggggaggccgaagucaaacuacgugugcaccgagugguagaaagccccaaugaucagacuuuagaaacagagaggaggugcuggugcagacuuacugugacuuuggcucccgaaucucuguuucuaaauguucuaccguuggggcuugccccauucuggcu
milR12	aggccuagcagagggagaau	uagauggccaacggcgcaggccuagcagagggagaauccaaaagagacaccuaacaugcgaggcuuuaagccaagaagacgaccaaucaucaccgucauggcuaccccgcaaacacacuggugucggacaaacaguggcuuccaccacugggcggcagggggacgaggucacggaccguccgucuguc
milR13	uccacggagaugccacca	uuugggaagugaguagacggcguggggaccuccacggagaugccaccauugugaagcguccguguacgagaggccgcgccgucguagggaccggggcucgcgcuacucccgcgaggguuggagggccuuuguccgggccggggagagucuaugccuaagacuuagggcugguaacccgagcagggagggggucgacgcccuuuuacgacuaggcgcccgcggcucaagguggaaguagguagugaaagaa
milR14	uucgcugauggcguucgg	ccggauuguauacgcgauggguuucgcugauggcguucgggagcguuggggacacggauugugcguggaaagcgaaaugauuaaagagaaaugacgggggguucgugaagaaaugggauugaagauaauuggcggucgugguggggaaacaugaucauaaaucguucgcaaucaaggagagcgagcaccgccugccgccgacugguauuguaaagugccaggauuggacuucaugauggaagucuuccag
milR15	cggcgcgugggccugcga	guggaagcgccagccucguagaggcccgccuucugcccuacguagaccccugcgucugugccgugggcccgcguaccuggccuaucgaacccaucaaccggacaucgucgacgccuuuaugccuuuggcuggacgccuggucucuuugcuaugccuagagcccagcagcugucgacauggcgcgaugugacccgaugggggagguggggacggcgcgugggccugcgaguucgugugagcccgccggaga
milR16	ucguguugaaguccgagu	gcuccaaagucgacggcgcucgucguguugaaguccgagucccggagucccgacgacggaacgggacggaguuuuaacugggcgcuugaguauacauguauacucaagcgccggcgaccgguccugugcgccaucugcggcccucaggccucagugucgaccacaucgucccaaggccccgcagugucgcaccuagcacccaacaacggcgacgacacccauccuccacaaugcugucccgcccucuugc
milR17	uauugaucagaaauuuccuu	cucaggugcaauaucagaaaaguauugaucagaaauuuccuuauaaggcaauuucugcucaauacuucgcuaauauucagcucaaaaguaccgaggaaauaacccgcuuacuuucaccuuacuuuucacaaucccagcuuaaagguacguaucagugcacggugugagacaugugacucaauucaaccugccaauuuagaaaggaaucgacaauuugaaauucuggcgaaggcgugcuagaacuugaaga
milR18	ucgccgacuacaaauuccu	cagugagaagccguucgacgcuuucgccgacuacaaauuccuccuagaugacguuguugucggcgaauaccgacaugaaguggaagauaccacggauuucuucuacaacguuccgauuuacgugaacacaacgcucccggacaaagagcaccgcuucagcgucuugaucgacucuaccgaaaagccugugcuaaugcuauuugauuaccuugucuauaccacaacccaguaaguucuucuacuccuuuug
milR19	uccacggagaugccacca	cguguucgagcugccugaugacauccacggagaugccaccauugugacgaccguguguaagaugucaaggcgcucgaacgagggagcuuguaucccuagcgagagggucccguggccccgggaaagggggucgccugugacccaggcuguggggagguugacccacucuggggacgggcgaggucaguucacgcgcggcuuaggagcaagaguagagagauguauucggaguucuaaauucuaaugauaa
milR20	ugcugaugguacucuuaguug	cugucacuaagcuguugguuagugcugaugguacucuuaguugagauauuugcuuccaaccauggcaagcgcaaggccucaccuacuuuuaccucaccacgccugcggcgacgagugucauaugagcaccagagaucaucagcuagucucacgagugcauccccggucauuauuguauguaccuuuucauuugcaggcaguauauucuuuauuaacaauuuguugauggguaggcaucccaucagcgaau
milR21	ugcaggacgcaagaagacgu	aaggggaugggguggguaaaaaagcggaagcaaauaugaacaaggauguagguaucuagcccaagcaagacgaagagguguaccuaugucgucccggccgucaaaagaaaucgaccacacgucuucuuaugucggaaacuacacaacaacauaccacccccagccuaauacuggauagaaguacuugcaacgaagggguacguuuucgugugcaggacgcaagaagacgugauggucgucucgaaagcua
milR22	gguggcggccgcaaggauu	uuucgugcucgacgacagcaacccaccaacacccucuucucucgucgucucuagucuacucccagcaucccuucgugcuuuuuugucucaccucucgccucucgaugcaagauguccagccguuacgcuggugucuagcggcccuccuucgagccucacguacacauggccgugcugucagcuucguaaagacgcagacgccccaugggugguggcggccgcaaggauugcugcuaugcuccaggcaacg
milR23	gguggcggccgcaaggauu	gcucccagcaucccuucgugcuuucuugucucucaccucucaccucucaccucucaccucucgcuagaugucucucgcaaagcugcguggagcgaugaaguccaugcaagauguccagccguuaugccggggucuaguggcccuccuucgagccucacguacacauggccgcgccgugucgcgucguagagaugcggacgccccaugggugguggcggccgcaaggauugcugcuacgcgucaggauacg
milR24	gguggcggccgcaaggauu	uggccgccgacugcaugcccccucuuccaaccucucacucacuccacagcacuaugcgucgcuacaugacacgccgaugucgaucuucgaugcgagauguccacgccgaugcgcccauacgccggugucuagcguagcggcccuccuucgagccucacguacacauggccgugcugucagcuucguaaagacgcggacgcccuaugggugguggcggccgcaaggauugcugcuaugcuccaggcaacgg
milR25	ccauucuugucgcgaacugcgu	ucaugaccugcaaggcacuaugccauucuugucgcgaacugcgucgcaucucaugccuggccgcuugcuuucauugugccugcacgccgcuuagaugcucgcagcugagcguacaaggauggcaugguccaaagguugacaugagcaugccuaucaagaacgucuucgugagcccgcccguacgaucaccucguuuugauuucuugggcagauaguagccuacgcccugaaguuguuacacuagucgcug
milR26	ucccguaaggauuugaagacg	aggagccugaaacugggugacuucccguaaggauuugaagacgaguucgcaucuucaaauccuuacgggaagucacucacugucuagguuucagccaacggaugcaaggcaacgcggaagcaaauucccaaccugugauuggacgcgugucacagggcuuugucagccgucaauuuaccacuugguauaaaaggccccuguggcugaaacgcagaagucugagcauaccucgacgaaaugcaaguaucau
milR27	uuccggucgccugguugcug	ucugucagugucgauccgcuucuucgccgcccgcuucucuucuuuaguacgagccacucgcuggggaguacggaaacugggcgauaugggagauggcaacucugacugugauguucaaugggucgguuaauccucaugaaucagcaacuggaauacaguggaagagaggggagcagacuuacugcgaucucugaacucucgccgcuguuuccggucgccugguugcuggggcuuaguugccccaucguaa
milR28	aauggguugguggaagacgu	cugggugggaaaaccaaggcgggcgcgagcuuaccugggugguucggcgccgcuuggggccgauaugaccuauagcuaucccucaagugaagucuccguucuggucguuuugcucauuuucucgggcuuccccuuuagucuguagcauuuuccuuucgugguauugauuuggggcgaaggguaggcguugggugugauuggguggcggaauggguugguggaagacgugggagguguguuugcggccgcg
milR29	uucauagccacaauagugcguu	gacuccuuguguaaauaauacgcaacgccuaagauauaaaagcaagggguauugccuuguacuuggucacaaacgaaaauucccccuccugugagguccgcauugcccaccaauccuacggcagcaccccuccaacgcauuauuugcuaugccaccagugugccuaguuguccgagcucuuuggagucuccuucacaaguacacuguucauagccacaauagugcguuggagcagugugagcguuagaug
milR30	ugaaugcugucgcgagaauu	ccacuucccuuucgcccugcgcgauaggcguggaggugacggcggggcgccaggcccugagagcguccuccccaucugcccaucccacaucgcccgcagcccggcuccgaggcucaaagcugugcuauucacagugcuggcguccguguucucguccguguccucgucggcguggcccguuggcagugguucacgacaggcucggucgugaaugcugucgcgagaauugugaggacaacgcuggagcacg
milR31	uccacggagaugccacca	aaucgcucgguaaccugaugacauccacggagaugccaccauugugacgaccguguccgaaugucgggguucgagcggagaggcgccuguaucccuagcgagggucccguggcccggggaaugggggucgcugguaacccgagcuaaggggagggugacccgcucgggggacccgcucgggggacuggcgaggucaauggcgcgcguaguggugagagaacaagguagauuaucggaguuucaaaauacu
milR32	agcagacgauuucuauuguag	aagcgcccauauccaaaaccggauccuguaaccaaaacgggacauuccagcaaccaaugagaucgcuagcaguauaaggguccuuuggcccgugcgaaagugagcagacgauuucuauuguagauauaacauguauaugagauua

## Sheet: Table S5
Table S5. List of differentially expressed milRNAs (DEMs) between different development stages and their target genes
milRNA_ID	P value	log2FC	comparation group	Target genes
milR1	0.0167174	2.11923	M vs P	--
	0.0101457	-0.890498	P vs C
milR2	0.00611767	1.25576	M vs P	g9127;g6870;g1810;g10683;g9233;g9004;g3400;g8994;g3874;g4098
milR3	0.00544892	-1.41153	M vs C	g10225;g2207
milR4	0.0396629	-1.3633	M vs C	--
	0.0426894	-1.54373	M vs P
milR8	0.0133754	1.80373	M vs P	g9153;g5969;g9039;g4622
milR10	2.27681e-06	2.37867	M vs C	g1431;g4891
	1.26572e-09	2.00402	P vs C
milR11	0.00852826	-1.16613	M vs C	g4388;g3571
	0.0200165	-1.01558	M vs P
milR13	0.0347243	0.750939	M vs C	g8994;g3400;g4098;g3874;g6870;g1810;g10683;g9127;g9233;g9004
	0.00857968	1.25289	M vs P
milR14	0.0125606	-5.97809	M vs C	g8049;g6507;g4531;g10977;g9630;g5752;g8947;g3943;g8582;g4804
milR15	0.028149	-2.45784	M vs C	g5604;g5990;g4917
milR17	0.0249292	1.03967	M vs P	g8417
milR19	0.0106138	1.26472	M vs P	g6870;g1810;g10683;g9127;g9233;g9004;g3400;g8994;g4098;g3874
milR20	0.001026	-1.51092	M vs C	g8971
	0.000152843	-0.942868	P vs C
milR22	4.87072e-14	4.89061	M vs C	g7031;g8147;g9133;g4936;g3259;g8852;g3607
	0.00847639	-3.5635	M vs P
	3.58784e-45	8.815	P vs C
milR23	7.36377e-15	4.88959	M vs C	g4936;g3259;g8147;g7031;g9133;g3607;g8852
	0.00628574	-3.56654	M vs P
	1.95123e-43	8.81432	P vs C
milR24	8.87162e-20	4.88414	M vs C	g3607;g8852;g3259;g4936;g9133;g8147;g7031
	0.004731	-3.56928	M vs P
	3.606e-46	8.81537	P vs C
milR25	0.000307284	1.31147	M vs C	g5422;g7406
	0.00898466	1.4096	M vs P
milR29	0.000436934	2.47267	M vs C	--
	1.11109e-06	2.05941	P vs C
milR31	0.00869375	1.26645	M vs P	g9004;g9233;g9127;g1810;g10683;g6870;g3874;g4098;g3400;g8994
milR32	0.0042145	-1.75025	P vs C	--

## Sheet: Table S6
Table S6. List of targets of DEMs that were differentially expressed in different development stages
#ID	GO_annotation	KEGG_pathway_annotation	Gene annotation
g10683	Cellular Component: integral component of membrane (GO:0016021);;	Protein processing in endoplasmic reticulum (ko04141)	Uncharacterized J domain-containing protein C17A3.05c OS=Schizosaccharomyces pombe (strain 972 / ATCC 24843) OX=284812 GN=pi041 PE=1 SV=1
g1810	Cellular Component: integral component of membrane (GO:0016021);; Biological Process: transmembrane transport (GO:0055085);;	--	Major Facilitator Superfamily;; Sugar (and other) transporter;; Fungal trichothecene efflux pump (TRI12)
g3259	Molecular Function: structural constituent of cell wall (GO:0005199);; Cellular Component: fungal-type cell wall (GO:0009277);;	--	class I hydrophobin superfamily [Pleurotus ostreatus PC15]
g3400	Molecular Function: protein serine/threonine kinase activity (GO:0004674);; Molecular Function: ATP binding (GO:0005524);; Biological Process: protein phosphorylation (GO:0006468);;	--	cAMP-dependent protein kinase type 1 OS=Saccharomyces cerevisiae (strain ATCC 204508 / S288c) OX=559292 GN=TPK1 PE=1 SV=3
g3607	--	--	--
g3874	--	--	Heterokaryon incompatibility protein (HET)
g3943	Cellular Component: integral component of membrane (GO:0016021);;	--	Domain of unknown function (DUF5127);; Domain of unknown function (DUF1793);; Domain of unknown function (DUF4965)
g4098	Cellular Component: integral component of membrane (GO:0016021);;	--	--
g4531	Molecular Function: farnesyl-diphosphate farnesyltransferase activity (GO:0004310);; Biological Process: lipid biosynthetic process (GO:0008610);; Cellular Component: endomembrane system (GO:0012505);; Cellular Component: integral component of membrane (GO:0016021);; Cellular Component: intracellular membrane-bounded organelle (GO:0043231);; Cellular Component: cytoplasmic part (GO:0044444);;	Steroid biosynthesis (ko00100);; Sesquiterpenoid and triterpenoid biosynthesis (ko00909);; Biosynthesis of antibiotics (ko01130)	Squalene/phytoene synthase
g4891	--	--	--
g4917	Cellular Component: integral component of membrane (GO:0016021);;	--	NDUFA11/TIM22, NADH dehydrogenase 1 alpha subcomplex, 14.7kDa subunit [Pleurotus ostreatus PC15]
g5422	Biological Process: karyogamy involved in conjugation with cellular fusion (GO:0000742);; Molecular Function: ATP binding (GO:0005524);; Cellular Component: Golgi apparatus (GO:0005794);; Biological Process: SRP-dependent cotranslational protein targeting to membrane, translocation (GO:0006616);; Biological Process: response to unfolded protein (GO:0006986);; Molecular Function: ATPase activity (…	Protein export (ko03060);; Protein processing in endoplasmic reticulum (ko04141)	Hsp70 protein;; MreB/Mbl protein;; NAD-specific glutamate dehydrogenase;; NAD-specific glutamate dehydrogenase
g5969	Biological Process: lipid metabolic process (GO:0006629);; Molecular Function: hydrolase activity (GO:0016787);;	--	Lipase (class 3)
g6507	Molecular Function: arginine-tRNA ligase activity (GO:0004814);; Molecular Function: ATP binding (GO:0005524);; Cellular Component: cytoplasm (GO:0005737);; Biological Process: arginyl-tRNA aminoacylation (GO:0006420);;	Aminoacyl-tRNA biosynthesis (ko00970)	tRNA synthetases class I (R);; DALR anticodon binding domain
g7031	Molecular Function: hydrolase activity, hydrolyzing O-glycosyl compounds (GO:0004553);; Biological Process: carbohydrate metabolic process (GO:0005975);;	--	Galactan endo-beta-1,3-galactanase OS=Flammulina velutipes OX=38945 GN=EN3GAL PE=1 SV=1
g7406	Cellular Component: mitochondrial proton-transporting ATP synthase complex, coupling factor F(o) (GO:0000276);; Molecular Function: N-acetyltransferase activity (GO:0008080);; Molecular Function: hydrogen ion transmembrane transporter activity (GO:0015078);; Biological Process: ATP synthesis coupled proton transport (GO:0015986);;	--	--
g8049	Molecular Function: translation initiation factor activity (GO:0003743);; Cellular Component: cytoplasm (GO:0005737);; Biological Process: translational initiation (GO:0006413);;	RNA transport (ko03013)	Eukaryotic initiation factor 4E
g8147	Cellular Component: fungal-type vacuole membrane (GO:0000329);; Molecular Function: ATP binding (GO:0005524);; Cellular Component: Golgi apparatus (GO:0005794);; Biological Process: glutathione metabolic process (GO:0006749);; Molecular Function: cadmium ion transmembrane transporter activity (GO:0015086);; Molecular Function: bilirubin transmembrane transporter activity (GO:0015127);; Molecular …	--	ABC transporter transmembrane region;; ABC transporter
g8417	Molecular Function: O-methyltransferase activity (GO:0008171);; Biological Process: methylation (GO:0032259);;	--	O-methyltransferase
g8582	Molecular Function: transcription factor activity, sequence-specific DNA binding (GO:0003700);; Biological Process: regulation of transcription, DNA-templated (GO:0006355);; Molecular Function: sequence-specific DNA binding (GO:0043565);;	--	bZIP transcription factor
g8852	Molecular Function: structural constituent of cell wall (GO:0005199);; Cellular Component: fungal-type cell wall (GO:0009277);;	--	Fruiting body protein SC3 OS=Schizophyllum commune OX=5334 GN=SC3 PE=1 SV=2
g8971	Molecular Function: mating-type a-factor pheromone receptor activity (GO:0004933);; Biological Process: G-protein coupled receptor signaling pathway (GO:0007186);; Cellular Component: integral component of membrane (GO:0016021);;	MAPK signaling pathway - yeast (ko04011)	Pheromone A receptor
g8994	Cellular Component: integral component of membrane (GO:0016021);; Biological Process: transmembrane transport (GO:0055085);;	--	Uncharacterized MFS-type transporter SPBC409.08 OS=Schizosaccharomyces pombe (strain 972 / ATCC 24843) OX=284812 GN=SPBC409.08 PE=3 SV=2
g9004	--	--	--
g9039	Molecular Function: nucleic acid binding (GO:0003676);; Biological Process: nucleobase-containing compound metabolic process (GO:0006139);;	--	3'-5' exonuclease
g9127	Cellular Component: integral component of membrane (GO:0016021);; Biological Process: transmembrane transport (GO:0055085);;	--	Fujikurins efflux protein FFUJ_12242 OS=Gibberella fujikuroi (strain CBS 195.34 / IMI 58289 / NRRL A-6831) OX=1279085 GN=FFUJ_12242 PE=2 SV=1
g9133	Molecular Function: structural constituent of cell wall (GO:0005199);; Cellular Component: fungal-type cell wall (GO:0009277);;	--	class I hydrophobin superfamily [Pleurotus ostreatus PC15]
g9233	Cellular Component: integral component of membrane (GO:0016021);;	--	--
g9630	Cellular Component: Golgi membrane (GO:0000139);; Molecular Function: GTPase activator activity (GO:0005096);; Cellular Component: endoplasmic reticulum-Golgi intermediate compartment (GO:0005793);; Biological Process: ER to Golgi vesicle-mediated transport (GO:0006888);; Biological Process: retrograde vesicle-mediated transport, Golgi to ER (GO:0006890);; Cellular Component: COPI vesicle coat (G…	Endocytosis (ko04144)	ADP-ribosylation factor GTPase-activating protein glo3 OS=Schizosaccharomyces pombe (strain 972 / ATCC 24843) OX=284812 GN=glo3 PE=3 SV=2
